# Supplementary material for: In Vitro Characterization of Probiotic Strains Bacillus subtilis and Enterococcus durans and Their Effect on Broiler Chicken Performance and Immune Response During Salmonella Enteritidis Infection
Source: Microorganisms. 2025 Jan 21;13(2):217. doi: 10.3390/microorganisms13020217 (PMC11857266; doi:10.3390/microorganisms13020217)
Supplement: Supplementary file 1 [file microorganisms-13-00217-s001.zip]

Archive with 1 entries (1 files):
- microorganisms-3405447-supplementary.pdf
